# Supplementary material for: Genetic variation and recombination analysis of PRRSV-2 GP3 gene in China from 1996 to 2023
Source: Front Microbiol. 2024 Aug 16;15:1435373. doi: 10.3389/fmicb.2024.1435373 (PMC11362850; doi:10.3389/fmicb.2024.1435373)
Supplement: Supplementary file 1 [file Table_1.xlsx]

## Sheet: Sheet1
Table S1. Reference information for the GP3 sequence of 618 PRRSV-2 strains
Year	Area	Strain			Genbank
					Accession number
1993	USA	ATCC VR-2332			U87392.3
1996	China	CH-1a			AY032626
1998	USA	RespPRRS MLV			AF066183
1999	USA	MLV RespPRRS Repro			AF159149
2000	China	BJ-4			AF331831.1
2000	China	SCQ			DQ379479.1
2001	China	HB-1-sh			AY150312.1
2001	China	HB-2-sh			AY262352.1
2003	China	HN1			AY457635.1
2004	China	FJ04A			DQ246451.1
2005	USA	MN184A			DQ176019
2005	USA	MN184B			DQ176020
2005	China	SHB			EU864232.1
2005	China	GD3			GU269541.1
2005	China	GZ106			KJ541663.1
2006	China	R98			DQ355796.1
2006	China	S1			DQ459471.1
2006	China	HUB1			EF075945.1
2006	China	JXA1			EF112445.1
2006	China	HUB2			EF112446
2006	China	HEB1			EF112447.1
2006	China	CC-1			EF153486.1
2006	China	HUN4			EF635006.1
2006	China	Hunan-1			EU200965.1
2006	China	JX143			EU708726.1
2006	China	TJ			EU860248.1
2006	China	TP			EU864233.1
2006	China	Jsyx			EU939312.1
2006	China	HN-HW			FJ797690.1
2006	China	rJXwn06			MF187956.1
2006	China	FZ06A			MF370557.1
2007	USA	MN184C			EF488739
2007	China	NX06			EU097706
2007	China	SHH			EU106888.1
2007	China	LN			EU109502.1
2007	China	SY0608			EU144079.1
2007	China	WUH1			EU187484.1
2007	China	Henan-1			EU200962.1
2007	China	HQ-5			EU255920.1
2007	China	Em2007			EU262603.1
2007	China	rv68			EU360128.1
2007	China	rV63			EU360129.1
2007	China	XH-GD			EU624117
2007	China	BJ			EU825723.1
2007	China	GD			EU825724.1
2007	China	NM1			EU860249.1
2007	China	CG			EU864231.1
2007	China	07NM			FJ393456.1
2007	China	07HEN			FJ393457.1
2007	China	07HEBTJ			FJ393458.1
2007	China	07BJ			FJ393459.1
2007	China	BJSY-1			FJ950744.1
2007	China	BJBLZ			FJ950745.1
2007	China	BJPG			FJ950746.1
2007	China	BJSD			FJ950747.1
2007	China	BJ0706			GQ351601.1
2007	China	GDQJ			GQ374441.1
2007	China	GDQY2			GU454850.1
2007	China	Shaanxi-2			HQ401282.1
2007	China	GDQY1			JN387271.1
2007	China	DY			JN864948.1
2007	China	HV			JX317648.1
2007	China	HN07-1			KX766378.1
2007	China	JX07			MN606305.1
2007	China	TA-12			MZ399801.1
2008	China	CH-1R			EU807840
2008	China	YN2008			EU880435
2008	China	XL2008			EU880436
2008	China	PRRSV01			FJ175687
2008	China	PRRSV02			FJ175688
2008	China	PRRSV03			FJ175689
2008	China	JXA1-p80			FJ548853
2008	China	CWZ-1-F3			FJ889130.1
2008	China	SD-CXA			GQ359108.1
2008	China	GDBY1			GQ374442
2008	China	JXM20			GQ499193.1
2008	China	JXM60			GQ499195.1
2008	China	08SDWF			GU168569.1
2008	China	08HuN			GU169411.1
2008	China	YN9			GU232738
2008	China	JN-HS			HM016158
2008	China	WUH3			HM853673.2
2008	China	NT0801			HQ315836.1
2008	USA	NADC30			JN654459
2008	USA	NADC31			JN660150
2008	China	QH-08			KU201579.1
2008	China	CBB-1-F3-2008			FJ889129.1
2009	China	WUH2			EU678352
2009	China	CH2002			EU880438
2009	China	CH2004			EU880439.2
2009	China	CH2003			EU880440
2009	China	GS2002			EU880441
2009	China	GS2003			EU880442.2
2009	China	GS2004			EU880443
2009	China	SX2009			FJ895329.1
2009	China	SX-1			GQ857656
2009	China	SD1-100			GQ914997
2009	China	09HUB7			GU168567.1
2009	China	09HUB5			GU168568.1
2009	China	ZP-1			HM016159
2009	China	HLJHL			HM189676.1
2009	China	BB0907			HQ315835.1
2009	China	SY0909			HQ315837
2009	China	HLJ-09			HQ843178.1
2009	China	HLM-09			HQ843179.1
2009	China	SD-09			HQ843180.1
2009	China	SX-09			HQ843181.1
2009	China	09DB2			JF268681.1
2009	China	09HUB1			JF268682.1
2009	China	09HUB2			JF268683.1
2009	China	09HEN1			JF268684.1
2009	China	YD			JF748717.1
2009	China	ZCYZ			JF800911.1
2009	China	SCwhn09CD			JN836553.1
2009	China	JXA1-P170			JQ804986.1
2009	China	JXA1-P100			KC422725.1
2009	China	JXA1-P110			KC422726.1
2009	China	JXA1-P120			KC422727
2009	China	JXA1-P160			KC422731.1
2010	China	JN-HS			HM016158
2010	China	DC			JF748718.1
2010	China	FS			JF796180.1
2010	China	10-10JX			JQ663540.1
2010	China	10-10BJ-1			JQ663541.1
2010	China	10-10BJ-3			JQ663542.1
2010	China	10-10BJ-2			JQ663543.1
2010	China	10-10BJ-4			JQ663544.1
2010	China	10-10BJ-5			JQ663545.1
2010	China	10-10FUJ-1			JQ663546.1
2010	China	10-10FUJ-2			JQ663547.1
2010	China	10-10HEB-1			JQ663551.1
2010	China	10-10QN			JQ663556.1
2010	China	10-10GX-1			JQ663558.1
2010	China	10-LW8-1			JQ663568.1
2010	China	QY2010			JQ743666
2010	China	10FS-GD			JX192634
2010	China	10SS-GD			JX192638.1
2010	China	10ZQ-GD			JX192639.1
2010	China	10QY-GD			JX215552.1
2010	China	10HD-GD			JX215553.1
2010	China	JX			JX317649
2010	China	GX1003			JX912249
2010	China	Shanxi-6			KJ855518.1
2011	China	GM2			JN662424
2011	China	QYYZ			JQ308798
2011	China	WUH4			JQ326271.1
2011	China	NVDC-GD2-2011			JQ715697.1
2011	China	NVDC-JS2-2011			JQ715698.1
2011	China	11FS11-GD			JX215551.1
2011	China	11FS12-GD			JX215554.1
2011	China	11XX-GD			JX235367.1
2011	China	11GZ-GD			JX235370.1
2011	China	HH08			JX679179
2011	China	YN-2011			JX857698
2011	China	SDA2			JX878379.1
2011	China	SDA3			JX878380.1
2011	China	NJ-1106			JX880029.1
2011	China	GD-2011			KC527830.1
2011	China	BJ1102			KF751237.1
2011	China	LN1101			KF751238.1
2011	China	GZ1101			KF771273.1
2011	China	YN-1			KJ747052.1
2011	China	NVDC-GD-2011			KP771766.1
2011	China	GD-HD			KP793736.1
2011	China	WUH6			KU523367.1
2012	China	SD16			JX087437.1
2012	China	HZ-31			KC445138
2012	China	SH1211			KF678434
2012	China	XJu-1			KF815525.1
2012	China	HENAN-HEB			KJ143621.1
2012	China	SC2012			KM189443.1
2012	China	NT1			KP179402
2012	China	NVDC-BJ1-2012			KP771764.1
2012	China	HeN1201			MF689000.1
2013	China	HENAN-XINX			KF611905
2013	China	HeNan-A1			KJ002451.1
2013	China	HeNan-A2			KJ002452.1
2013	China	Henan-A3			KJ019330.1
2013	China	Henan-A8			KJ534543.1
2013	China	HeNan-A9			KJ546412
2013	China	HEB-2013			KJ591659.1
2013	China	MY-376			KJ609517.1
2013	China	FJW05			KP860911
2013	China	BJ-F20			KP890337.1
2013	China	BJ-F40			KP890338.1
2013	China	BJ-F60			KP890339.1
2013	China	BJ-F80			KP890340.1
2013	China	BJ-F110			KP890341.1
2013	China	BJ-F150			KP890342
2013	China	JL580			KR706343
2013	China	HNyc13			KT022072.1
2013	China	XF1129			KT180169.1
2013	China	HLJA1			KT351739.1
2013	China	HLJB1			KT351740
2013	China	HeN1301			MF766470.1
2014	China	Henan-A12			KJ819934.1
2014	China	NMG2014			KM000066
2014	China	HB2014001			KM261784.1
2014	China	BB0907-s34			KM453698.1
2014	China	BB0907-F44			KM453699.1
2014	China	HUN-2014			KP330232.1
2014	China	TJbd14-1			KP742986
2014	China	TJbd14-2			KP742987.1
2014	China	NVDC-R224-2014			KP771783.1
2014	China	NVDC-SD4-2014			KP771784.1
2014	China	14LY01-FJ			KP780881.1
2014	China	14LY02-FJ			KP780882.1
2014	China	CHsx1401			KP861625
2014	China	HNxa14			KT022071.1
2014	China	HNP5			KT445876.1
2014	China	SCwhn14DY			KT819203.1
2014	China	HENXX-1			KU950372.1
2014	China	FJ1402			KX169191
2014	China	JSWA			KY373214.1
2014	China	HiNZWQ			KY373215.1
2014	China	AHBZ			KY373216.1
2014	China	SDZZ			KY373217.1
2014	China	SXF105			KY373218.1
2014	China	FJL15			KY412887.1
2014	China	FJM4			KY412888
2014	China	GD1404			MF669720
2014	China	ZJXS1412			MF669722
2014	China	HeN1401			MF766471.1
2014	China	2014-81			MN046221.1
2014	China	Fujian-2014-18			MN046225.1
2014	China	HeNXX-2014-3			MN046226.1
2014	China	HeNXX-2014-9			MN046227.1
2014	China	HeNXX-2014-12			MN046228.1
2014	China	SDwh1402			MN642100.1
2014	China	SDwh1403			MN642101.1
2014	China	SDyt1401			MN642105.1
2015	China	FJZ03			KP860909
2015	China	FJFS			KP998476
2015	China	HNjZ15			KT945017
2015	China	HNyc15			KT945018
2015	China	15LY02-FJ			KU215417
2015	China	WUH5			KU523366.1
2015	China	HENPDS-2			KU950370.1
2015	China	HENXC-4			KU950371.1
2015	China	HENZK-1			KU950373.1
2015	China	HENZMD-9			KU950374.1
2015	China	HENZZ-8			KU950375.1
2015	China	GD-KP			KU978619.1
2015	China	TJnh1501			KX510269
2015	China	GDsg			KX621003
2015	China	XJzx1			KX689233
2015	China	15GD4			KX815410.1
2015	China	15HEB1			KX815411.1
2015	China	15LN1			KX815423.1
2015	China	15LN2			KX815424.1
2015	China	15LN3			KX815425.1
2015	China	15SC1			KX815426.1
2015	China	15SC2			KX815427.1
2015	China	15SC3			KX815428.1
2015	China	15SN1			KX815429.1
2015	China	15SN2			KX815430.1
2015	China	15SN3			KX815431.1
2015	China	15ZJ1			KX815432.1
2015	China	15ZJ2			KX815433.1
2015	China	15ZJ3			KX815434.1
2015	China	HENJY-2			KX900392.1
2015	China	SDhz1512			KX980392.1
2015	China	SD-A19			MF375260
2015	China	SC-d			MF375261
2015	China	HZL1501			MF669721
2015	China	HeN1501			MF766472
2015	China	HeN1502			MF766473
2015	China	InterMo-2015-2			MN046237.1
2015	China	SDqd1501			MN642099.1
2015	China	SD23-1505			MT093739.1
2016	China	JXwn06			EF641008
2016	China	QTX			KX357708.1
2016	China	HNhx			KX766379
2016	China	15LN1			KX815423
2016	China	HENXX-8			KY041782.1
2016	China	SDYG1606			KY053458.1
2016	China	HENXX-9			KY290748.1
2016	China	JX-CH-2016			KY495780
2016	China	SH-CH-2016			KY495781
2016	China	GDYDZZZ			KY745901.1
2016	China	FZ16A			KY761966.1
2016	China	SCcd16			MF196905.1
2016	China	SCnj16			MF196906.1
2016	China	HeN1601			MF766474.1
2016	China	SC-NJ 2016			MF818049.1
2016	China	GDZS2016			MH046843.1
2016	China	ZJnb16-2			MH236426.1
2016	China	SDbz16-2			MH588710
2016	China	CY1-1604			MH651736.1
2016	China	CY2-1604			MH651737.1
2016	China	HNJYF-1606			MH651738.1
2016	China	HBFL-1604			MH651739.1
2016	China	HNJYH-1606			MH651740.1
2016	China	LNCH-1604			MH651741.1
2016	China	SDQD-1604			MH651742.1
2016	China	SD-1602			MH651743.1
2016	China	SD53-1603			MH651744.1
2016	China	SD99-1606			MH651745.1
2016	China	SDQZ-1609			MH651746.1
2016	China	SDZC-1609			MH651747.1
2016	China	TJZH-1607			MH651748.1
2016	China	SD110-1608			MK780825.1
2016	China	HLJ-80			MN046222.1
2016	China	SDJM-1602			MN046234.1
2016	China	HN-1603			MN046238.1
2016	China	SX1-1607			MN046240.1
2016	China	SX2-1607			MN046241.1
2016	China	SD1612-1			MN119304.1
2016	China	SDwh1601			MN642102.1
2016	China	SDwh1602			MN642103.1
2016	China	SD54-1603			MT093740.1
2016	China	SD65-1603			MT093741.1
2016	China	SD56-1603			MT093745.1
2016	China	SD70-1605			MT093746.1
2016	China	SD75-1605			MT093747.1
2016	China	SD79-1605			MT093748.1
2016	China	SD91-1605			MT093749.1
2016	China	SD85-1605			MT093759.1
2016	China	SD157-1612			MT093760.1
2016	China	SD130-1609			MT093765.1
2016	China	SD136-1609			MT093766.1
2016	China	SD158-1612			MT093768.1
2016	China	SD160-1612			MT093769.1
2016	China	YNCX2016			MT811827.1
2016	China	YNJN2016			MT811829.1
2016	China	YNLQ2016			MT811831.1
2016	China	YNSM2016			MT811836.1
2016	China	YNPL2016			MT811838.1
2016	China	CH-SCMS-1-2016			MZ747440.1
2016	China	CH-SCZG-1-2016			MZ747449.1
2016	China	SD			ON254651.1
2017	China	FJWQ16			KX758249
2017	China	17-ZJ-HZ			MF770574.1
2017	China	FJLIUY-2017			MG011718.1
2017	China	FJDJQ-2017			MG011719.1
2017	China	QHD1			MG687491.1
2017	China	HB17A			MG844181.1
2017	China	LNWK96			MG860516.1
2017	China	LNWK130			MG913987.1
2017	China	SCcd17			MG914067
2017	China	FJNP2017			MH046842.1
2017	China	SD17-38			MH068878
2017	China	SCN17			MH078490
2017	China	SD17-36			MH121061
2017	China	QHD2			MH167387.1
2017	China	QHD3			MH167388.1
2017	China	SCya17			MH324400.1
2017	China	NADC30			MH500776.1
2017	China	HNRZ			MH663433.1
2017	China	GZgy17			MK144542
2017	China	GDsf1707			MK396376.1
2017	China	GDsf1710			MK396377.1
2017	China	GDsf1711			MK396378.1
2017	China	XJ17-5			MK759853
2017	China	SDWH27-1710			MK780824.1
2017	China	JSTZ1712-12			MK906026
2017	China	HEB-108			MN046224.1
2017	China	Anhui-2017-109			MN046231.1
2017	China	Liaoning-2017-6			MN046233.1
2017	China	Gansu-2017-51			MN046235.1
2017	China	Sichuan-2017-117			MN046236.1
2017	China	SD1704-23			MN119305.1
2017	China	SH1704-25			MN119306.1
2017	China	JS1703-21			MN547964.1
2017	China	SDwh1701			MN642104.1
2017	China	SD172-1702			MT093742.1
2017	China	SD173-1702			MT093743.1
2017	China	SD180-1702			MT093744.1
2017	China	SD171-1702			MT093750.1
2017	China	SD176-1702			MT093751.1
2017	China	SD191-1703			MT093752.1
2017	China	SD205-1704			MT093753.1
2017	China	SD245-1712			MT093754.1
2017	China	SD235-1711			MT093756.1
2017	China	SD254-1712			MT093757.1
2017	China	SD167-1702			MT093761.1
2017	China	SD218-1706			MT093767.1
2017	China	SD192-1703			MT093770.1
2017	China	SD217-1705			MT093771.1
2017	China	PRRSV2-CN-X4839-2017			MT409692.1
2017	China	PRRSV2-CN-F1228-2017			MT416543.1
2017	China	PRRSV2-CN-F1004-2017			MT416544.1
2017	China	PRRSV2-CN-110713-2018			MT416546.1
2017	China	SD-YL1712			MT708500
2017	China	YNCN2017			MT811823.1
2017	China	YNWH2016			MT811824.1
2017	China	YNCXZX2017			MT811826.1
2017	China	YNDL2016			MT811828.1
2017	China	YNYL2016			MT811830.1
2017	China	YNQJXW2017			MT811832.1
2017	China	YNQJ2017			MT811833.1
2017	China	YNSD2017			MT811834.1
2017	China	YNSB2016			MT811837.1
2017	China	YNXS2017			MT811839.1
2017	China	YNXW2017			MT811840.1
2017	China	Marc-145			MZ540774.1
2017	China	CH-SCSN-1-2017			MZ747445.1
2017	China	PRRSV2-CN-N3-2017			OL422827.1
2017	China	PRRSV2-CN-N42-2017			OL422828.1
2017	China	PRRSV2-CN-F7-2017			OL422830.1
2017	China	SD-R			ON254650.1
2018	China	GDsc1808			MT394496.1
2018	China	S78			OM201177.1
2018	China	ZJ83			OM201181.1
2018	China	CH-2018-NCV-Anheal-1			MH370474.1
2018	China	SCya18			MK144543
2018	China	FJ0908			MK202794.1
2018	China	GDsf1802			MK396379.1
2018	China	GDsf1804			MK396380.1
2018	China	GDsf1806			MK396381.1
2018	China	GDsf1807			MK396382.1
2018	China	GDsf1808			MK396383.1
2018	China	GDsf1809			MK396384.1
2018	China	SWU-MS2-2018			MK429980.1
2018	China	SWU-MS3-2018			MK429981.1
2018	China	SWU-MY5-2018			MK429982.1
2018	China	SWU-MY6-2018			MK429983.1
2018	China	SWU-YB1-2018			MK429984.1
2018	China	SWU-YB2-2018			MK429985.1
2018	China	SWU-CD1-2018			MK429986.1
2018	China	SWU-CQ1-2018			MK429987.1
2018	China	CH-WH-2019-1			MK450333.1
2018	China	CH-YY			MK450365.1
2018	China	PRRSV-ZDXYL-China-2018-1			MK453049.1
2018	China	PRRSV-ZDXYL-China-2018-2			MK453050.1
2018	China	HLJ-DZD1-1804			MN046223.1
2018	China	HeB-239			MN046229.1
2018	China	HLJWK108-1711			MN046230.1
2018	China	JS3-1805			MN046232.1
2018	China	HLJ-YC8			MN046239.1
2018	China	LN-DB87			MN046242.1
2018	China	HLJ-DZD4-1805			MN046243.1
2018	China	HN1804-2			MN119307.1
2018	China	JS1810-195			MN119308.1
2018	China	JSTZ1810-220			MN547965.1
2018	China	JS18-3			MN606304.1
2018	China	LNDZD10-1806			MN648054.1
2018	China	HLJZD22-1812			MN648450.1
2018	China	SD281-1805			MT093755.1
2018	China	SD303-1806			MT093758.1
2018	China	SD261-1801			MT093762.1
2018	China	SD288-1805			MT093763.1
2018	China	SD265-1801			MT093764.1
2018	China	HB18-41			MT268280.1
2018	China	GDDX-2018			MT379661.1
2018	China	GDhh1808			MT394494.1
2018	China	GDxn1808			MT394495.1
2018	China	GDsc1809			MT394497.1
2018	China	FJDJQ-2018			MT416547.1
2018	China	TS01			MT663768.1
2018	China	PRRSV2-CN-GDDX-2018			MT721741.1
2018	China	YNAN2018			MT811822.1
2018	China	YNCL2018			MT811825.1
2018	China	YNSL2018			MT811835.1
2018	China	YNML2018			MT811841.1
2018	China	HB18-36			MW627193.1
2018	China	CHN-HB-2018			MZ043753.1
2018	China	CH-GX-PRRSV-2271-2018			MZ219269.1
2018	China	CH-GX-PRRSV-2283-2018			MZ219270.1
2018	China	HBap4			MZ579701
2018	China	CH-SCCD-2-2018			MZ747437.1
2018	China	CH-SCHY-2018			MZ747439.1
2018	China	CH-SCYB-1-2018			MZ747447.1
2018	China	S039			OM201172.1
2018	China	S043			OM201173.1
2018	China	S70			OM201174.1
2018	China	S75			OM201175.1
2018	China	S77			OM201176.1
2018	China	G113			OM201182.1
2018	China	G52			OM201183.1
2018	China	G59			OM201184.1
2018	China	G122			OM201186.1
2018	China	G128			OM201187.1
2018	China	H012			OM201188.1
2018	China	H013			OM201189.1
2018	China	H029			OM201190.1
2018	China	H60			OM201191.1
2018	China	LN86			OM201195.1
2018	China	S001			OM201196.1
2018	China	S020			OM201197.1
2018	China	S022			OM201198.1
2018	China	S032			OM201199.1
2018	China	GXXNF10-1803			ON462046.1
2018	China	GXXNF53-1805			ON462047.1
2018	China	GXXNF74-1806			ON462049.1
2018	China	GXXNF78-1806			ON462050.1
2018	China	GDXNF229-1811			ON462051.1
2018	China	NA80-lun			OQ817848.1
2018	China	GDXNF60-1805			ON462048.1
2019	China	XJ1904-39			MN119309.1
2019	China	JSTZ1904-664			MN547966.1
2019	China	JSTZ1907-714			MN547967.1
2019	China	HLJZD30-1902			MN648055.1
2019	China	HLHDZD32-1901			MN648449.1
2019	China	SC-DJY			MT075480.1
2019	China	GD1909			MT165636.1
2019	China	HB18-4			MT316312.1
2019	China	JSYZ1909-16			MT780871
2019	China	HB19-12			MW651975.1
2019	China	HB19-18			MW651976.1
2019	China	CH-GX-PRRSV-2475-2019			MZ219271.1
2019	China	CH-GX-PRRSV-2526-2019			MZ219272.1
2019	China	NL1207			MZ399800.1
2019	China	CH-SCMS-3-2019			MZ747441.1
2019	China	CH-SCYA-1-2019			MZ747446.1
2019	China	CH-SCYB-2-2019			MZ747448.1
2019	China	PRRSV2-CN-G9-2018			OL416127.1
2019	China	PRRSV2-CN-I9-2018			OL416129.1
2019	China	PRRSV2-CN-N4-2019			OL422823.1
2019	China	PRRSV2-CN-C2-2019			OL422833.1
2019	China	PRRSV2-CN-L1-2019			OL422834.1
2019	China	PRRSV2-CN-L2-2019			OL422835.1
2019	China	PRRSV2-CN-F2-2019			OL422836.1
2019	China	PRRSV2-CN-J2-2019			OL422840.1
2019	China	CH-SCMY-2-2019			OL771205.1
2019	China	C103			OM201171.1
2019	China	S130			OM201178.1
2019	China	S136			OM201179.1
2019	China	S145			OM201180.1
2019	China	G101			OM201185.1
2019	China	H64			OM201192.1
2019	China	HB94			OM201193.1
2019	China	HB96			OM201194.1
2019	China	HNLCL15-1903			ON462043.1
2020	China	rJXA1-R			MT163314
2020	China	JSYC20-05-1			MT746146.1
2020	China	2020-Acheng-1			MW079495.1
2020	China	GXNN202004a			MW531679.1
2020	China	GXNN202010			MW561593.1
2020	China	GXNN202004			MW561594.1
2020	China	SCcd2020			MW803134
2020	China	SXSZ-2020			MW880772
2020	China	BJ20-06			MZ047780.1
2020	China	SDlz20-04			MZ047781.1
2020	China	SD-QD-2101			MZ172971
2020	China	JS2020			MZ342900
2020	China	CH-SCGY-2-2020			MZ747438.1
2020	China	CH-SCMY-3-2020			MZ747442.1
2020	China	CH-SCNC-2-2020			MZ747443.1
2020	China	SCPZ			MZ747444.1
2020	China	PRRSV2-CN-L4-2020			OL422822.1
2020	China	PRRSV2-CN-F8-2020			OL422824.1
2020	China	PRRSV2-CN-F3-2020			OL422837.1
2020	China	PRRSV2-CN-H2-2020			OL422838.1
2020	China	PRRSV2-CN-H5-2020			OL422839.1
2020	China	GXGG202007			OL439476.1
2020	China	HLJPY18-2009			OL516347.1
2020	China	HLJTZJ829-2010			OL516349.1
2020	China	HLJTZJ864-2010			OL516350.1
2020	China	HLJTZJ921-2011			OL516351.1
2020	China	HLJTZJ1289-2012			OL516352.1
2020	China	HLJWK318-2001			OL516357.1
2020	China	HNTZJ165-2001			OL516358.1
2020	China	LNTZJ1341-2012			OL516360.1
2020	China	SDHSW135-2009			OL516361.1
2020	China	CH-SCCD-4-2020			OL771206.1
2020	China	SCLS-2			OL771207.1
2020	China	SCMS-4			OL771208.1
2020	China	SCYB-2			OL771209.1
2020	China	rJS-ORF2-4-CON			OL981186.1
2020	China	SS0			ON365556.1
2020	China	HNTZJ1714-2011			ON462044.1
2020	China	DY			OQ817849.1
2020	China	WK357			OQ817850.1
2020	China	SXht2012			OR518274.1
2021	China	YL-2021			MZ169406.1
2021	China	HB2104			MZ712110.1
2021	China	JS2021NADC34			MZ820388.1
2021	China	BJ2021			OK095299
2021	China	ZJqz21			OK274266.1
2021	China	GXFCG20210401			OK486522.1
2021	China	GXQZ20210403			OK486523.1
2021	China	GXNN20210506			OK486524.1
2021	China	PRRSV2-CN-FJGD01-2021			OL310959.1
2021	China	PRRSV2/CN/L3/2021			OL416130.1
2021	China	PRRSV2-CN-N2-2021			OL422841.1
2021	China	PRRSV2-CN-N0-2021			OL422842.1
2021	China	PRRSV2-CN-Q9-2021			OL422843.1
2021	China	PRRSV2-CN-Z0-2021			OL422844.1
2021	China	HLJPY32-2109			OL516348.1
2021	China	HLJTZJ1988-2106			OL516353.1
2021	China	HLJTZJ2007-2106			OL516354.1
2021	China	HLJTZJ2090-2107			OL516355.1
2021	China	HLJTZJ2165-2108			OL516356.1
2021	China	HLJTZJ2165			OL516356.1
2021	China	JLTZJ2050-2107			OL516359.1
2021	China	HY21			OL687155
2021	China	rJS-ORF5-6-CON			OL981187.1
2021	China	PRRSV2-CN-SS1-2021			ON093974.1
2021	China	YC-2020			ON180781.1
2021	China	GXTZJ2325-2112			ON462045.1
2021	China	TZJ1712			OQ817851.1
2021	China	SD-2021-3-10			OQ817852.1
2021	China	XJ-1			OQ817853.1
2022	China	PRRSV-CH-SDLY27-2022			OP805381.1
2022	China	TZJ2756			OQ748875.1
2022	China	TZJ2451			OQ790146.1
2022	China	WK621			OQ790147.1
2022	China	SCABTC-202305			OR365672.1
2022	China	SCCD22			OR670493.1
2022	China	GXGL20220301			OQ459664.1
2022	China	GD20220303			OQ459668.1
2022	China	SCABTC-202302			OQ986591.1
2022	China	HuN-ZZ			OR250810.1
2022	China	SCABTC-202304			OQ986589.1
2022	China	SCABTC-202303			OQ986592.1
2022	China	SCABTC-202301			OQ986590.1
2023	China	CHNMGKL1-2304			OR753369
2023	China	SCABTC-202306			OR365673
2023	China	SCABTC-202307			OR365674
2023	China	TZJ3005			OR826313
2023	China	TZJ3116			OR826316
2023	China	WK730			OR826314
2023	China	YN-DZ			OQ944349
2023	China	GSFEI2-2023			PP409066.1
2023	China	GSLX2-2023			PP409068.1
2023	China	GSTS4-2023			PP409067.1
2023	China	GSBY4-2023			PP409069.1
